# Supplementary material for: Individual heritable differences result in unique cell lymphocyte receptor repertoires of naïve and antigen-experienced cells
Source: Nat Commun. 2016 Mar 23;7:11112. doi: 10.1038/ncomms11112 (PMC5191574; doi:10.1038/ncomms11112)
Supplement: Supplementary Data 1 — Total number of cDNA molecules and clonal groups, separated by sample. [file ncomms11112-Data1.xls]

## Sheet: cloneCountTable
Total number of cDNA molecules and clonal groups, separated by sample.
Sample_ID	cDNA_count	clone_count
TW01A_B-cell_memory	17565	9344
TW01A_B-cell_naive	27724	22663
TW01A_T-cell_CD4_central_memory	16619	11967
TW01A_T-cell_CD8_central_memory	24723	9833
TW01A_T-cell_naive_CD4	21720	18232
TW01A_T-cell_naive_CD8	12389	7162
TW01B_B-cell_memory	6718	3494
TW01B_B-cell_naive	27560	23056
TW01B_T-cell_CD4_central_memory	18470	13550
TW01B_T-cell_CD8_central_memory	20727	9203
TW01B_T-cell_naive_CD4	18849	16048
TW01B_T-cell_naive_CD8	9503	6556
TW02A_B-cell_memory	84006	36905
TW02A_B-cell_naive	70268	50762
TW02A_T-cell_CD4_central_memory	11374	8118
TW02A_T-cell_CD8_central_memory	16022	6859
TW02A_T-cell_naive_CD4	29300	24353
TW02A_T-cell_naive_CD8	23144	20045
TW02B_B-cell_memory	60386	31896
TW02B_B-cell_naive	35247	28735
TW02B_T-cell_CD4_central_memory	67832	44059
TW02B_T-cell_CD8_central_memory	8665	5038
TW02B_T-cell_naive_CD4	30134	24870
TW02B_T-cell_naive_CD8	14569	10956
TW03A_B-cell_memory	47177	22303
TW03A_B-cell_naive	47235	36791
TW03A_T-cell_CD4_central_memory	20079	13457
TW03A_T-cell_CD8_central_memory	13380	5675
TW03A_T-cell_naive_CD4	25533	20778
TW03A_T-cell_naive_CD8	23993	15578
TW03B_B-cell_memory	26060	13078
TW03B_B-cell_naive	39866	31823
TW03B_T-cell_CD4_central_memory	33751	19123
TW03B_T-cell_CD8_central_memory	9845	4411
TW03B_T-cell_naive_CD4	28393	24761
TW03B_T-cell_naive_CD8	10090	8449
TW04A_B-cell_memory	70656	36153
TW04A_B-cell_naive	37106	29979
TW04A_T-cell_CD4_central_memory	6672	4495
TW04A_T-cell_CD8_central_memory	1635	1173
TW04A_T-cell_naive_CD4	89331	75261
TW04A_T-cell_naive_CD8	7482	6579
TW04B_B-cell_memory	104598	46106
TW04B_B-cell_naive	66750	46703
TW04B_T-cell_CD4_central_memory	33754	20746
TW04B_T-cell_CD8_central_memory	2249	1606
TW04B_T-cell_naive_CD4	80336	67791
TW04B_T-cell_naive_CD8	11723	9630
TW05A_B-cell_memory	46840	19627
TW05A_B-cell_naive	51632	38132
TW05A_T-cell_CD4_central_memory	3072	2526
TW05A_T-cell_CD8_central_memory	4953	2754
TW05A_T-cell_naive_CD4	16378	14156
TW05A_T-cell_naive_CD8	6797	6093
TW05B_B-cell_memory	16856	8124
TW05B_B-cell_naive	42852	33932
TW05B_T-cell_CD4_central_memory	8474	5771
TW05B_T-cell_CD8_central_memory	13527	5264
TW05B_T-cell_naive_CD4	7706	6505
TW05B_T-cell_naive_CD8	5782	3652
	1736077	1152689
