# Supplementary material for: Individual heritable differences result in unique cell lymphocyte receptor repertoires of naïve and antigen-experienced cells
Source: Nat Commun. 2016 Mar 23;7:11112. doi: 10.1038/ncomms11112 (PMC5191574; doi:10.1038/ncomms11112)
Supplement: Supplementary Data 2 — Complete V, D, and J gene segment counts for all donors, separated by cell type [file ncomms11112-Data2.xls]

## Sheet: B-cell_naive
Naïve B cells
	ISOTYPE: IGHA V genes											ISOTYPE: IGHD V genes											ISOTYPE: IGHG V genes											ISOTYPE: IGHM V genes
	TW01A	TW01B	TW02A	TW02B	TW03A	TW03B	TW04A	TW04B	TW05A	TW05B		TW01A	TW01B	TW02A	TW02B	TW03A	TW03B	TW04A	TW04B	TW05A	TW05B		TW01A	TW01B	TW02A	TW02B	TW03A	TW03B	TW04A	TW04B	TW05A	TW05B		TW01A	TW01B	TW02A	TW02B	TW03A	TW03B	TW04A	TW04B	TW05A	TW05B
IGHV1-18	56	102	91	73	105	65	129	93	57	42		194	190	198	175	222	181	214	344	225	251		59	58	161	122	81	61	111	155	61	24		1208	1263	2462	1295	1877	1375	1627	2340	1203	1352
IGHV1-2	27	47	140	95	19	26	97	79	87	35		81	99	203	189	89	76	151	199	341	324		38	46	185	88	19	18	60	123	89	28		579	628	2909	1621	614	623	1053	1555	2110	1935
IGHV1-24	12	23	29	19	19	27	42	26	18	11		29	29	33	30	61	63	60	104	82	63		16	25	41	28	10	13	28	55	18	4		312	287	491	194	491	480	484	897	510	353
IGHV1-3	27	38	0	0	43	38	63	48	0	0		41	39	0	0	90	84	62	152	0	0		17	27	0	0	29	25	35	57	0	0		212	221	0	0	670	596	509	957	0	0
IGHV1-46	18	46	29	35	32	32	40	41	18	13		68	56	45	45	53	46	51	68	104	82		31	35	35	36	15	20	23	54	21	11		350	332	533	259	475	471	308	597	396	427
IGHV1-58	2	2	0	0	1	2	2	1	5	1		1	8	0	0	8	11	7	12	18	12		1	2	0	0	1	3	5	4	3	0		22	35	0	0	68	64	48	70	81	66
IGHV1-69	52	78	103	86	103	103	92	93	63	37		202	186	206	215	347	373	188	261	382	401		54	116	212	171	98	66	101	183	80	42		1569	1593	2952	1931	3019	2936	1358	2042	2308	2441
IGHV1-8	19	13	20	34	0	0	50	31	18	3		50	54	55	67	0	0	69	93	101	95		15	11	64	23	0	0	32	50	13	8		473	426	916	561	0	0	609	864	690	606
IGHV2-26	1	0	7	3	2	0	3	4	6	1		18	16	20	12	15	18	15	35	21	16		1	5	7	6	2	2	5	6	3	0		81	78	153	70	103	80	106	120	90	67
IGHV2-5	11	11	26	9	12	10	52	43	17	5		25	33	50	37	59	39	67	137	90	66		2	11	25	7	14	7	32	55	21	2		267	260	478	268	414	364	595	747	343	242
IGHV2-70	4	4	15	5	6	6	0	0	4	5		6	23	13	11	26	16	0	0	17	23		3	5	11	14	5	3	0	0	2	4		77	95	153	94	161	117	0	0	80	82
IGHV3-11	24	19	41	25	27	17	36	16	14	12		29	43	46	54	35	44	36	43	46	44		15	13	63	38	19	9	17	37	14	8		288	358	620	315	260	239	201	423	321	259
IGHV3-13	6	5	0	0	0	0	0	0	1	0		12	16	0	0	0	0	0	0	12	9		5	8	0	0	0	0	0	0	4	1		50	77	0	0	0	0	0	0	70	58
IGHV3-15	14	16	27	24	33	34	30	36	37	8		22	35	52	47	67	63	40	84	74	45		8	14	48	24	24	12	24	27	16	4		267	263	774	359	536	489	414	734	409	342
IGHV3-21	52	42	96	40	75	71	66	52	47	24		87	73	116	106	150	148	92	142	147	142		30	18	114	43	48	32	41	76	56	13		661	728	1830	926	1253	1149	591	1102	1047	975
IGHV3-23	106	58	160	108	216	189	107	120	99	37		193	199	187	179	377	320	150	201	230	208		62	49	187	104	104	91	93	125	52	21		1375	1290	2840	1663	3500	2806	1093	1954	1479	1478
IGHV3-30	62	29	59	35	214	184	16	10	79	44		82	103	90	69	400	370	25	33	258	268		46	43	78	35	133	85	17	14	62	27		576	559	833	395	3507	2892	233	249	1661	1514
IGHV3-30-3	0	0	0	0	0	0	136	70	0	0		0	0	0	0	0	0	178	285	0	0		0	0	0	0	0	0	109	124	0	0		0	0	0	0	0	0	1560	2243	0	0
IGHV3-33	68	40	161	87	0	0	81	57	59	19		99	85	182	170	0	0	114	178	100	118		32	35	212	91	0	0	80	117	44	21		854	795	3044	1616	0	0	974	1789	962	875
IGHV3-43	4	9	0	0	9	8	14	7	19	8		10	7	0	0	13	6	9	24	46	48		8	10	0	0	5	5	8	13	14	3		72	80	0	0	63	62	79	193	352	261
IGHV3-48	29	38	94	40	66	76	66	50	56	27		86	48	105	88	136	120	97	147	178	140		34	29	113	46	46	25	63	93	54	16		723	716	2090	1138	1723	1472	996	1570	1490	1276
IGHV3-49	2	4	7	14	11	9	22	27	14	7		12	14	18	11	11	25	18	48	31	28		2	2	15	14	9	6	15	23	6	3		89	92	270	113	194	155	200	421	230	182
IGHV3-53	26	14	45	26	52	40	3	3	31	7		35	33	42	38	58	67	11	14	94	80		11	20	49	17	18	20	4	15	24	16		234	237	585	241	473	399	79	177	598	577
IGHV3-64	4	4	12	4	23	23	14	10	12	3		10	4	15	13	22	12	18	14	30	21		1	4	24	8	7	6	19	13	6	1		42	73	191	85	165	188	136	236	170	144
IGHV3-66	31	17	55	26	58	60	28	21	49	24		39	23	64	61	94	82	34	72	115	96		10	11	50	16	26	27	26	37	34	14		272	246	1006	377	931	790	361	649	983	883
IGHV3-7	47	28	79	51	67	72	54	43	41	14		54	69	89	66	89	73	49	91	106	78		37	28	79	54	39	28	31	56	36	12		401	530	1126	522	842	685	507	836	632	559
IGHV3-73	6	4	0	0	0	0	20	12	12	5		4	9	0	0	0	0	23	33	18	19		4	2	0	0	0	0	13	11	3	1		34	46	0	0	0	0	159	282	139	134
IGHV3-74	41	18	38	27	58	55	44	36	38	15		30	28	45	34	77	68	34	77	82	73		15	9	55	24	33	17	25	39	23	6		227	233	558	240	644	501	276	622	461	386
IGHV3-9	28	25	74	47	0	0	32	32	22	15		43	55	58	53	0	0	33	82	49	54		17	20	82	34	0	0	25	41	23	6		326	441	749	318	0	0	235	557	362	293
IGHV4-30-2	0	0	0	0	13	4	6	3	0	0		0	0	0	0	16	12	13	13	0	0		0	0	0	0	8	5	3	15	0	0		0	0	0	0	108	108	62	137	0	0
IGHV4-30-4	0	0	0	0	21	17	0	0	0	0		0	0	0	0	33	21	0	0	0	0		0	0	0	0	10	4	0	0	0	0		0	0	0	0	194	164	0	0	0	0
IGHV4-31	46	27	115	68	0	0	30	23	34	19		106	115	209	209	0	0	41	78	90	89		33	22	134	67	0	0	29	50	23	7		513	514	1816	1065	0	0	299	635	429	387
IGHV4-34	40	63	146	64	55	67	156	126	120	79		239	225	326	245	224	158	394	517	955	990		57	61	225	80	51	25	132	160	132	36		1105	1177	2967	1316	1461	1188	2011	3138	3989	4022
IGHV4-38-2	16	14	51	33	0	0	44	32	0	0		72	50	102	60	0	0	58	89	0	0		16	14	62	27	0	0	25	46	0	0		300	309	784	365	0	0	290	644	0	0
IGHV4-39	80	91	177	135	108	119	216	151	108	58		307	302	398	393	233	223	315	417	496	481		59	78	219	156	73	50	151	191	88	37		1912	1975	4078	2559	2111	1813	2286	3612	2440	2178
IGHV4-4	17	15	30	25	41	34	63	33	15	8		23	23	47	52	73	71	89	93	70	51		7	17	42	30	15	11	50	37	13	2		116	120	426	187	504	484	469	699	262	177
IGHV4-59	49	40	103	75	71	86	132	94	64	36		159	145	174	179	213	212	217	263	307	278		44	45	130	78	58	43	103	104	77	11		829	837	1648	907	1509	1261	1193	1793	1565	1315
IGHV4-61	14	19	50	27	29	34	32	23	19	11		50	39	74	56	44	45	33	39	60	39		20	12	68	16	21	8	18	25	13	4		343	296	726	482	487	441	239	394	316	260
IGHV5-10-1	8	10	12	9	14	14	6	9	11	7		19	17	22	20	50	44	11	27	46	39		11	16	12	13	9	11	5	11	7	5		96	104	242	106	273	254	88	170	192	147
IGHV5-51	16	19	43	24	54	55	20	35	32	22		73	46	65	49	129	106	32	56	147	144		18	14	49	36	19	24	11	18	18	21		457	449	978	406	1052	926	221	487	774	643
IGHV6-1	4	8	9	2	11	14	22	16	9	6		12	19	13	8	27	21	20	75	54	40		3	3	4	5	9	4	15	27	5	3		119	165	190	77	285	202	222	493	256	176
IGHV7-4-1	16	23	0	0	0	0	45	31	34	10		26	32	0	0	0	0	42	95	77	60		17	10	0	0	0	0	25	36	12	1		311	255	0	0	0	0	543	741	405	330
	ISOTYPE: IGHA D genes											ISOTYPE: IGHD D genes											ISOTYPE: IGHG D genes											ISOTYPE: IGHM D genes
	TW01A	TW01B	TW02A	TW02B	TW03A	TW03B	TW04A	TW04B	TW05A	TW05B		TW01A	TW01B	TW02A	TW02B	TW03A	TW03B	TW04A	TW04B	TW05A	TW05B		TW01A	TW01B	TW02A	TW02B	TW03A	TW03B	TW04A	TW04B	TW05A	TW05B		TW01A	TW01B	TW02A	TW02B	TW03A	TW03B	TW04A	TW04B	TW05A	TW05B
IGHD1-1	27	21	41	18	36	39	40	37	25	10		53	48	73	49	69	65	61	101	99	94		13	12	35	20	14	10	29	42	20	9		247	289	596	283	399	354	350	521	464	399
IGHD1-14	3	6	17	16	15	22	23	34	19	10		16	25	39	30	35	33	29	45	46	46		6	4	29	11	8	6	14	11	15	7		106	121	212	120	181	177	159	256	210	249
IGHD1-20	7	2	4	10	4	18	12	9	5	2		14	12	23	10	14	10	10	36	17	28		0	6	19	5	1	3	7	14	1	6		65	72	131	74	106	98	103	171	119	121
IGHD1-26	73	88	156	102	97	108	134	65	79	41		153	164	219	189	221	213	157	279	340	319		41	49	172	123	49	45	91	126	49	14		1052	969	2533	1364	1738	1589	1290	2050	1711	1570
IGHD1-7	12	5	27	9	11	19	32	30	18	8		15	25	41	21	22	40	36	61	58	52		7	8	32	9	9	9	18	24	9	9		130	117	293	169	254	198	220	376	267	253
IGHD2-15	104	73	114	82	96	82	141	88	74	33		186	154	198	175	192	194	203	333	341	324		56	54	141	82	49	41	92	144	59	25		1650	1509	3744	2016	2502	2085	1972	3111	2226	2108
IGHD2-2	37	43	210	110	91	92	97	74	118	39		124	129	345	297	192	194	131	220	503	431		33	41	279	113	44	42	51	83	92	43		901	962	5544	2820	2116	1803	1212	1860	3454	2890
IGHD2-21	28	41	70	77	66	68	87	43	76	25		85	77	110	121	121	124	135	154	181	199		45	50	89	69	61	33	66	88	46	18		698	676	1611	937	1262	1154	904	1453	1072	1080
IGHD2-8	21	25	30	38	50	41	69	44	43	20		52	45	72	57	92	85	69	103	106	136		7	18	63	34	17	21	33	62	22	6		273	280	807	375	710	548	503	810	614	591
IGHD3-10	132	134	204	114	166	125	207	128	111	73		385	381	251	263	312	309	349	496	450	426		119	121	220	160	71	60	188	226	84	33		2702	2758	3289	1821	2444	2134	2212	3584	2486	2345
IGHD3-16	52	41	80	65	87	69	69	71	53	30		118	103	140	111	148	103	121	185	206	183		50	43	117	63	46	28	75	101	62	20		714	689	1356	661	1190	921	748	1224	1110	967
IGHD3-22	70	95	193	120	172	149	171	131	120	59		205	194	251	269	396	311	254	290	380	319		73	67	299	132	119	79	145	209	79	33		1698	1722	4353	2295	3784	3268	2303	3395	2779	2507
IGHD3-3	36	41	129	91	110	125	96	68	121	59		95	95	265	298	263	266	182	238	434	415		27	57	268	132	88	75	74	115	99	45		521	540	3555	1955	2259	1931	1376	2186	2578	2516
IGHD3-9	41	38	59	33	27	40	66	58	27	19		86	83	71	34	67	68	77	131	86	89		37	42	64	50	37	22	46	63	36	1		686	620	634	359	507	443	554	952	503	462
IGHD4-11	12	9	44	26	24	29	29	20	13	4		31	27	57	39	44	55	34	66	62	59		6	19	36	42	19	18	16	29	22	8		109	123	557	278	367	359	252	410	295	273
IGHD4-17	39	57	93	66	80	69	95	91	45	33		95	130	133	118	171	168	129	229	145	157		45	45	94	65	54	39	81	130	44	13		597	640	1232	676	1234	982	845	1547	675	662
IGHD4-23	27	26	52	32	49	24	39	46	41	25		57	52	71	79	72	91	67	101	111	115		26	31	65	51	39	11	42	48	20	16		342	382	773	397	672	562	439	720	609	602
IGHD5-12	69	25	63	39	50	42	92	62	40	31		105	84	126	82	104	89	132	137	148	165		49	49	81	61	21	24	71	71	26	26		544	659	1090	652	892	732	783	1153	811	710
IGHD5-18	36	22	66	54	60	54	78	95	28	20		91	128	114	113	176	130	154	208	177	180		38	32	118	69	35	23	59	108	60	16		573	720	1416	667	1177	1010	895	1608	952	791
IGHD5-24	28	23	57	29	37	47	50	43	32	20		64	68	68	55	105	59	77	109	112	105		22	17	76	47	35	17	52	85	45	9		277	320	674	427	650	579	413	725	554	515
IGHD6-13	95	103	119	87	86	78	178	120	86	45		252	224	199	203	190	150	239	387	405	354		67	74	155	83	64	52	138	193	86	22		1697	1710	2477	1341	1578	1463	1974	3395	2404	2294
IGHD6-19	93	103	131	86	158	136	140	153	78	35		206	197	160	205	245	212	227	359	312	269		61	71	177	76	92	67	140	194	82	23		1425	1414	2254	1305	2266	1893	1825	3244	1722	1508
IGHD6-25	9	3	9	7	3	16	23	10	11	5		25	19	28	24	26	31	30	36	56	49		8	4	19	7	8	7	4	6	15	4		168	168	402	168	308	285	249	383	350	348
IGHD6-6	19	25	52	42	46	41	83	78	72	19		40	42	89	80	96	93	74	144	183	205		21	23	73	41	24	18	47	87	59	16		255	268	816	430	628	580	612	967	984	834
IGHD7-27	7	7	18	17	9	12	6	4	7	7		14	14	16	20	15	15	18	27	34	38		8	9	27	11	17	4	2	6	11	5		65	84	179	89	124	93	66	124	144	127
	ISOTYPE: IGHA J genes											ISOTYPE: IGHD J genes											ISOTYPE: IGHG J genes											ISOTYPE: IGHM J genes
	TW01A	TW01B	TW02A	TW02B	TW03A	TW03B	TW04A	TW04B	TW05A	TW05B		TW01A	TW01B	TW02A	TW02B	TW03A	TW03B	TW04A	TW04B	TW05A	TW05B		TW01A	TW01B	TW02A	TW02B	TW03A	TW03B	TW04A	TW04B	TW05A	TW05B		TW01A	TW01B	TW02A	TW02B	TW03A	TW03B	TW04A	TW04B	TW05A	TW05B
IGHJ1	14	25	34	21	33	38	52	34	63	27		46	40	52	55	60	49	52	96	111	103		14	12	69	41	25	27	35	46	37	22		263	287	539	318	372	304	306	615	431	406
IGHJ2	25	19	50	28	49	30	46	39	32	18		27	33	66	59	60	43	51	75	82	82		36	31	101	51	35	25	56	84	38	15		342	405	926	470	516	465	506	1023	748	668
IGHJ3	185	168	303	170	181	154	221	130	145	70		304	274	355	302	290	275	227	436	456	457		134	157	341	193	118	76	187	280	153	52		2160	2453	5282	2668	2872	2445	1969	3515	3518	3000
IGHJ4	585	514	1022	744	930	870	1146	945	706	369		1196	1193	1598	1550	1692	1586	1468	2039	2530	2389		454	480	1481	834	552	418	854	1239	628	223		9087	8906	21181	11843	16651	14174	11667	18921	15413	14446
IGHJ5	229	159	283	201	240	228	352	254	194	98		400	377	420	456	454	453	459	748	812	762		124	114	381	196	124	96	274	348	174	45		2265	2426	5203	2686	3746	3184	3325	5558	3707	3521
IGHJ6	97	210	484	246	278	306	339	292	273	114		672	664	855	653	990	826	853	1355	1278	1206		114	172	539	282	214	135	231	379	158	78		3769	3778	8976	4349	6130	5462	5171	8034	6240	5600

## Sheet: B-cell_memory
Complete V, D, and J gene segment counts for all donors, separated by cell type
Memory B cells
	ISOTYPE: IGHA V genes											ISOTYPE: IGHD V genes											ISOTYPE: IGHG V genes											ISOTYPE: IGHM V genes
	TW01A	TW01B	TW02A	TW02B	TW03A	TW03B	TW04A	TW04B	TW05A	TW05B		TW01A	TW01B	TW02A	TW02B	TW03A	TW03B	TW04A	TW04B	TW05A	TW05B		TW01A	TW01B	TW02A	TW02B	TW03A	TW03B	TW04A	TW04B	TW05A	TW05B		TW01A	TW01B	TW02A	TW02B	TW03A	TW03B	TW04A	TW04B	TW05A	TW05B
IGHV1-18	66	17	252	217	132	64	290	393	61	23		1	4	10	13	5	13	15	48	7	1		43	16	234	286	55	32	194	342	44	22		128	57	315	307	305	194	426	763	149	63
IGHV1-2	41	18	414	338	61	10	349	372	173	81		6	2	13	9	6	0	21	47	31	14		26	23	360	390	25	8	205	340	83	61		65	43	572	469	150	28	662	988	374	229
IGHV1-24	10	8	32	28	15	12	63	39	12	7		1	0	0	0	0	1	1	1	0	1		13	7	41	54	7	9	36	41	14	5		30	8	42	48	27	33	49	67	24	10
IGHV1-3	15	9	0	0	70	28	136	137	0	0		1	1	0	0	7	10	4	19	0	0		13	5	0	0	32	16	77	136	0	0		23	17	0	0	148	123	209	309	0	0
IGHV1-46	35	5	76	105	67	32	177	91	53	13		2	0	4	2	5	3	8	10	3	2		16	12	71	151	26	15	102	117	28	9		67	16	94	163	88	74	255	200	112	26
IGHV1-58	0	1	0	0	22	2	4	8	5	5		0	0	0	0	3	0	0	1	2	3		0	1	0	0	13	0	3	17	10	6		2	3	0	0	46	5	6	28	17	12
IGHV1-69	34	16	250	181	82	47	82	95	57	41		1	0	8	6	3	4	1	10	2	2		34	22	271	263	53	14	67	158	45	36		73	21	330	306	163	139	108	229	106	128
IGHV1-8	7	11	116	104	0	0	307	161	38	16		0	0	3	0	0	0	10	13	9	7		6	12	114	106	0	0	145	131	42	22		22	36	160	146	0	0	430	393	162	72
IGHV2-26	0	0	9	7	2	0	11	14	4	0		2	0	1	3	1	0	1	4	2	0		0	0	15	14	0	0	10	9	3	0		2	0	15	13	6	0	17	35	6	2
IGHV2-5	14	8	63	40	35	14	112	123	25	15		3	1	21	7	13	7	45	52	15	6		21	4	87	46	24	10	103	107	22	8		37	30	119	54	58	22	215	282	55	26
IGHV2-70	3	4	14	5	5	0	0	0	6	6		0	1	1	2	1	0	0	0	1	3		2	5	10	8	0	0	0	0	9	4		3	11	17	4	10	0	0	0	7	9
IGHV3-11	90	20	253	233	70	64	132	185	64	20		9	2	11	6	1	7	5	5	3	0		82	17	268	193	53	19	104	132	41	15		190	42	430	292	145	182	219	454	179	54
IGHV3-13	2	8	0	0	0	0	0	0	5	3		0	0	0	0	0	0	0	0	0	0		5	2	0	0	0	0	0	0	1	11		14	7	0	0	0	0	0	0	4	9
IGHV3-15	40	25	247	114	145	104	248	167	57	53		1	2	16	3	2	4	10	6	4	1		34	9	124	126	20	18	121	111	36	13		81	58	409	233	304	278	448	674	231	60
IGHV3-21	105	27	480	358	311	99	357	357	181	76		3	2	16	18	8	14	27	20	12	23		70	17	424	315	76	33	284	267	112	79		234	49	840	574	629	355	726	929	469	302
IGHV3-23	238	95	930	1190	951	375	941	919	397	123		45	11	62	70	95	42	79	97	49	16		216	50	889	866	245	99	521	709	230	83		687	233	2058	2211	2854	1422	2133	3256	1190	461
IGHV3-30	43	42	167	136	511	382	100	103	136	75		3	4	18	14	46	55	17	10	24	8		65	20	200	119	265	132	72	101	122	48		146	110	303	180	1283	1246	162	231	448	166
IGHV3-30-3	0	0	0	0	0	0	514	512	0	0		0	0	0	0	0	0	53	51	0	0		0	0	0	0	0	0	319	470	0	0		0	0	0	0	0	0	1005	1397	0	0
IGHV3-33	80	48	631	632	0	0	645	419	169	47		5	5	29	31	0	0	42	24	13	6		107	20	693	528	0	0	408	400	136	35		253	121	1312	1199	0	0	1570	1495	491	151
IGHV3-43	12	15	0	0	15	10	30	3	44	17		0	2	0	0	0	0	2	0	1	2		6	0	0	0	4	9	13	11	28	6		7	6	0	0	27	13	42	7	93	21
IGHV3-48	153	34	666	594	425	275	787	692	354	115		16	3	30	18	11	23	51	52	43	22		237	23	641	542	137	54	472	563	224	105		592	101	1701	1125	1036	676	1628	2330	1346	626
IGHV3-49	22	3	42	24	34	16	53	51	47	10		1	1	3	0	0	2	0	2	5	1		16	4	21	38	11	10	17	35	38	4		18	6	43	46	49	45	68	149	138	31
IGHV3-53	38	12	225	280	174	71	25	21	83	40		3	0	9	17	7	3	1	4	9	5		42	8	209	237	43	26	8	13	65	18		109	37	394	461	463	211	31	64	262	111
IGHV3-64	30	6	55	24	44	57	66	88	43	9		3	1	3	0	3	6	3	5	3	0		21	0	58	21	16	13	49	90	31	2		47	20	106	58	109	189	112	224	115	12
IGHV3-66	55	23	331	301	214	133	167	240	171	85		2	2	8	19	12	16	9	16	9	13		64	11	328	238	84	33	127	202	133	40		129	66	597	454	482	354	385	599	520	192
IGHV3-7	133	67	499	579	365	269	589	584	335	142		12	4	33	30	13	10	41	40	22	20		235	30	606	570	105	81	423	481	225	128		406	165	903	1090	648	549	1044	1502	684	369
IGHV3-73	9	9	0	0	0	0	138	114	44	31		2	0	0	0	0	0	4	8	1	0		16	6	0	0	0	0	81	101	21	4		31	23	0	0	0	0	202	334	140	30
IGHV3-74	107	35	358	300	544	200	434	674	293	118		5	11	14	17	14	12	23	39	16	2		109	14	421	296	109	69	325	388	156	42		295	105	707	487	872	606	843	1609	723	202
IGHV3-9	31	21	205	208	0	0	145	185	66	39		2	2	7	12	0	0	14	13	2	3		23	8	164	201	0	0	93	158	53	19		57	36	245	242	0	0	227	328	135	68
IGHV4-30-2	0	0	0	0	12	33	17	11	0	0		0	0	0	0	1	7	3	1	0	0		0	0	0	0	5	6	16	7	0	0		0	0	0	0	17	91	32	25	0	0
IGHV4-30-4	0	0	0	0	42	11	0	0	0	0		0	0	0	0	6	1	0	0	0	0		0	0	0	0	31	5	0	0	0	0		0	0	0	0	111	27	0	0	0	0
IGHV4-31	33	27	355	202	0	0	86	103	30	26		3	1	31	24	0	0	11	14	5	4		35	10	282	253	0	0	81	86	23	11		59	38	530	407	0	0	171	234	82	61
IGHV4-34	68	25	433	304	214	106	447	444	278	110		14	6	82	39	31	47	80	112	88	54		64	20	403	336	96	34	360	378	216	66		142	51	747	671	605	287	1021	1312	966	347
IGHV4-38-2	56	22	243	190	0	0	205	220	0	0		9	1	35	18	0	0	48	43	0	0		38	10	255	201	0	0	184	157	0	0		101	42	454	391	0	0	440	540	0	0
IGHV4-39	146	63	691	616	311	159	602	781	227	98		29	14	98	62	46	55	101	139	48	36		115	25	628	601	152	40	453	591	179	52		302	143	1407	1187	1052	484	1372	2060	896	270
IGHV4-4	27	11	141	86	47	16	146	144	67	23		5	2	17	12	7	4	33	25	8	9		16	6	150	75	28	5	116	131	52	18		42	33	253	146	139	49	301	431	174	74
IGHV4-59	101	31	397	348	209	130	377	506	170	98		11	1	48	43	47	55	78	119	49	28		65	14	383	359	139	49	284	405	130	38		244	67	702	652	723	413	788	1266	618	258
IGHV4-61	44	9	237	131	128	50	115	148	75	35		5	0	27	18	17	6	17	17	13	8		38	6	198	138	61	15	102	111	27	21		85	26	369	274	361	159	219	382	169	76
IGHV5-10-1	8	5	26	27	47	7	16	20	7	7		0	0	2	1	2	1	2	4	0	0		5	4	26	43	14	4	10	15	9	9		18	9	39	32	78	12	22	50	21	15
IGHV5-51	18	24	188	108	141	31	73	79	58	23		1	2	4	6	16	2	9	2	16	5		15	8	123	138	70	10	58	37	74	11		69	52	225	160	330	106	132	184	165	63
IGHV6-1	11	7	34	30	38	17	86	80	44	27		2	1	3	3	1	4	11	7	11	2		12	2	28	31	15	11	72	65	74	10		30	34	74	45	79	47	172	278	136	40
IGHV7-4-1	5	8	0	0	0	0	131	94	30	13		1	0	0	0	0	0	28	5	5	4		7	5	0	0	0	0	83	58	15	4		26	16	0	0	0	0	268	238	52	29
	ISOTYPE: IGHA D genes											ISOTYPE: IGHD D genes											ISOTYPE: IGHG D genes											ISOTYPE: IGHM D genes
	TW01A	TW01B	TW02A	TW02B	TW03A	TW03B	TW04A	TW04B	TW05A	TW05B		TW01A	TW01B	TW02A	TW02B	TW03A	TW03B	TW04A	TW04B	TW05A	TW05B		TW01A	TW01B	TW02A	TW02B	TW03A	TW03B	TW04A	TW04B	TW05A	TW05B		TW01A	TW01B	TW02A	TW02B	TW03A	TW03B	TW04A	TW04B	TW05A	TW05B
IGHD1-1	40	10	191	207	147	94	194	249	96	32		5	2	17	12	14	11	23	31	9	10		33	13	211	165	51	33	129	154	45	35		130	30	281	262	219	121	385	506	203	98
IGHD1-14	13	16	71	97	69	29	117	111	58	24		9	2	6	3	12	2	14	17	5	3		32	12	113	128	29	23	51	73	23	23		60	30	113	117	144	84	161	259	93	52
IGHD1-20	7	8	65	34	25	20	52	57	13	13		2	2	0	3	4	3	2	2	0	0		12	6	34	32	6	3	16	38	14	1		15	3	67	72	40	25	73	116	65	13
IGHD1-26	138	54	616	579	435	158	573	530	233	110		9	7	37	32	26	21	52	67	32	18		113	27	585	538	152	74	422	413	153	76		393	107	1275	974	981	614	1242	1552	901	342
IGHD1-7	8	9	60	62	58	29	112	100	33	24		0	1	2	5	5	3	5	8	0	2		12	5	74	56	36	4	67	92	17	27		34	22	111	122	65	68	118	275	81	69
IGHD2-15	150	51	618	504	406	234	648	687	193	74		5	8	32	30	20	15	65	46	25	10		127	27	585	524	91	41	416	572	193	77		481	129	1492	1321	1362	675	1946	2475	1139	344
IGHD2-2	86	53	667	494	247	141	496	480	230	90		7	3	21	17	13	15	37	50	23	13		121	15	699	479	89	78	267	246	189	81		225	105	1687	1453	757	473	817	981	933	422
IGHD2-21	125	52	500	471	308	194	492	509	215	132		7	4	15	21	19	24	29	27	21	13		81	15	429	599	83	25	302	395	179	39		240	86	960	855	751	456	969	1497	542	202
IGHD2-8	59	23	254	256	149	69	301	320	150	40		12	3	15	10	9	10	21	29	7	17		58	15	214	248	74	8	187	262	93	26		163	41	406	394	361	180	549	785	356	102
IGHD3-10	274	60	968	708	524	300	918	850	416	248		6	9	37	25	19	33	48	42	42	33		304	57	951	696	177	91	705	788	299	98		634	231	1391	1157	1071	662	1738	2455	958	443
IGHD3-16	107	38	397	422	206	122	435	390	196	69		9	2	24	13	12	11	31	34	30	18		93	18	364	384	112	28	279	338	190	32		212	86	686	475	489	381	739	971	540	196
IGHD3-22	78	49	664	526	439	136	642	541	183	82		12	4	24	22	23	18	31	46	22	10		98	27	573	503	145	46	407	421	166	56		221	141	1318	989	1343	757	1136	1974	882	317
IGHD3-3	63	41	556	417	300	143	395	462	233	81		1	1	17	23	12	12	22	21	11	11		62	15	492	556	103	47	214	256	141	61		124	45	920	773	665	498	610	960	623	209
IGHD3-9	50	18	192	178	83	47	165	231	93	47		1	3	8	2	4	8	14	17	3	3		57	29	160	144	35	16	132	158	34	29		97	51	204	201	236	101	326	506	163	89
IGHD4-11	14	6	197	164	76	22	95	128	26	18		2	1	8	6	4	6	5	12	4	1		18	2	140	168	40	26	75	93	21	12		54	28	267	198	154	100	213	307	127	71
IGHD4-17	67	31	296	333	158	101	417	318	131	82		13	5	25	12	10	12	47	70	15	20		81	25	223	273	66	46	267	324	66	43		142	90	573	437	326	285	593	940	278	163
IGHD4-23	29	16	206	239	99	84	204	238	65	38		2	2	19	16	15	10	23	26	13	9		68	10	181	180	46	21	151	158	82	24		142	48	404	392	293	222	479	540	299	106
IGHD5-12	42	50	277	292	143	81	316	333	115	64		10	2	18	11	6	12	14	29	16	4		42	16	257	279	38	25	198	242	55	62		208	83	464	478	390	284	582	952	340	130
IGHD5-18	52	36	294	304	168	87	344	310	82	35		2	5	7	8	8	10	25	24	6	2		69	21	254	213	68	28	258	317	73	21		124	78	490	417	404	281	686	941	290	128
IGHD5-24	55	25	218	247	132	73	193	289	121	48		5	1	8	7	8	7	12	17	6	7		38	17	155	267	83	15	133	153	68	31		97	44	359	326	265	158	356	496	234	117
IGHD6-13	103	62	382	415	328	183	513	544	285	59		14	4	10	23	9	20	32	43	42	18		93	35	576	280	69	34	374	482	124	59		366	185	741	742	882	505	1325	1907	866	395
IGHD6-19	151	53	512	415	449	171	666	708	265	67		8	4	22	26	11	25	42	73	17	7		90	32	548	393	199	77	525	817	177	35		331	155	1139	973	1260	756	1703	2436	590	219
IGHD6-25	14	5	66	83	59	37	99	112	62	8		1	0	3	8	0	5	6	12	11	3		14	10	71	51	24	2	43	78	28	10		58	16	151	205	204	139	262	390	170	50
IGHD6-6	62	30	170	134	142	48	246	199	94	70		1	3	6	10	13	6	15	15	29	10		60	19	206	121	27	15	153	194	138	33		91	55	275	246	253	173	406	549	312	133
IGHD7-27	15	9	77	58	35	26	59	57	75	20		1	1	5	1	1	9	6	12	7	4		29	1	49	68	15	10	34	55	17	11		30	24	84	90	64	55	96	119	54	52
	ISOTYPE: IGHA J genes											ISOTYPE: IGHD J genes											ISOTYPE: IGHG J genes											ISOTYPE: IGHM J genes
	TW01A	TW01B	TW02A	TW02B	TW03A	TW03B	TW04A	TW04B	TW05A	TW05B		TW01A	TW01B	TW02A	TW02B	TW03A	TW03B	TW04A	TW04B	TW05A	TW05B		TW01A	TW01B	TW02A	TW02B	TW03A	TW03B	TW04A	TW04B	TW05A	TW05B		TW01A	TW01B	TW02A	TW02B	TW03A	TW03B	TW04A	TW04B	TW05A	TW05B
IGHJ1	53	22	171	132	100	55	211	207	78	33		4	3	28	3	4	7	9	9	6	3		92	5	314	162	58	13	128	87	63	45		99	39	336	207	252	99	277	329	176	98
IGHJ2	78	17	240	239	96	19	303	287	139	30		1	3	5	3	1	0	18	4	3	5		43	8	287	229	28	21	227	210	100	11		169	83	588	221	376	203	605	1001	403	251
IGHJ3	255	85	1067	997	579	297	809	922	371	193		11	7	33	37	5	37	24	57	71	13		249	56	1280	1160	157	108	568	1045	453	194		742	214	2080	1915	1202	925	1904	2517	1322	486
IGHJ4	1104	498	5127	4730	3679	1843	5315	5310	2479	935		113	42	356	312	234	267	413	624	314	188		1087	293	4950	4563	1198	568	3466	4495	1651	630		2800	1193	9454	8101	7771	4940	10091	15101	6674	2795
IGHJ5	307	131	1289	1097	603	376	1507	1599	554	204		31	24	86	40	34	46	115	152	59	48		308	71	1434	1003	332	89	1142	999	367	221		608	258	2250	1418	1411	1030	2256	3447	1279	500
IGHJ6	227	119	1616	1182	726	379	1467	1488	515	360		36	12	102	107	145	41	289	211	54	52		241	54	976	1065	338	114	989	1255	273	55		615	238	2539	2762	2853	1520	3687	4400	2073	717

## Sheet: T-cell_Naive_CD4
Complete V, D, and J gene segment counts for all donors, separated by cell type
Naïve CD4+ T cells
	Isotype: TRAC V genes												Isotype: TRBC1 V genes											Isotype: TRBC2 V genes
	TW01A	TW01B	TW02A	TW02B	TW03A	TW03B	TW04A	TW04B	TW05A	TW05B			TW01A	TW01B	TW02A	TW02B	TW03A	TW03B	TW04A	TW04B	TW05A	TW05B		TW01A	TW01B	TW02A	TW02B	TW03A	TW03B	TW04A	TW04B	TW05A	TW05B
TRAV1-1	50	43	67	53	45	36	208	117	52	24		TRBV10-1	0	0	0	0	0	0	15	9	0	0		0	0	0	0	22	26	178	159	0	0
TRAV1-2	78	53	119	96	67	76	231	178	57	13		TRBV10-2	1	6	0	0	1	5	0	0	0	0		52	53	0	0	31	43	0	0	0	0
TRAV10	61	42	155	142	74	64	357	332	54	17		TRBV10-3	27	39	18	30	19	36	35	31	18	6		428	460	488	502	376	479	820	702	208	101
TRAV12-1	0	0	187	201	197	233	691	547	101	33		TRBV11-1	0	0	0	0	0	0	0	0	0	0		0	0	0	0	43	75	0	0	0	0
TRAV12-2	0	0	0	0	0	0	0	0	82	41		TRBV11-2	15	9	17	10	14	18	29	35	24	8		210	193	227	232	216	296	873	847	252	113
TRAV12-3	523	416	372	357	307	332	1026	972	110	37		TRBV12-3	63	57	75	100	67	102	170	189	70	23		585	532	773	805	673	782	2231	2092	450	203
TRAV13-1	483	346	548	544	506	613	1634	1391	0	0		TRBV12-4	22	22	40	54	40	57	145	157	46	18		185	154	572	550	354	463	2113	1765	232	110
TRAV13-2	247	202	269	271	260	326	721	645	392	145		TRBV12-5	0	0	6	3	0	0	0	0	0	0		0	0	44	53	0	0	0	0	0	0
TRAV14/DV4	109	89	173	143	92	114	348	318	77	35		TRBV13	0	0	2	3	0	1	0	0	1	1		0	0	26	33	23	20	0	0	18	8
TRAV16	80	66	81	70	0	0	283	256	46	31		TRBV14	6	4	12	4	2	8	8	14	11	7		91	63	67	62	79	77	244	203	59	42
TRAV17	167	139	206	206	253	287	644	640	131	43		TRBV15	19	15	33	27	11	26	31	40	16	9		220	170	319	294	253	276	773	772	160	65
TRAV19	80	53	68	85	96	117	115	89	55	25		TRBV18	25	22	21	14	15	25	77	53	27	9		254	237	254	242	196	269	873	695	203	105
TRAV2	96	57	104	125	88	95	386	361	65	30		TRBV19	8	8	11	11	8	16	20	16	9	3		84	64	97	90	125	154	306	222	68	40
TRAV20	248	213	272	271	337	387	763	727	129	33		TRBV2	10	25	10	14	13	15	29	35	0	0		200	157	192	177	185	203	691	567	0	0
TRAV21	219	191	344	301	389	428	1590	1423	289	115		TRBV20-1	135	113	156	194	170	218	414	408	189	66		1290	1129	2515	2247	1615	2104	6778	6210	1235	613
TRAV22	0	0	68	45	0	0	0	0	0	0		TRBV21-1	5	4	0	0	5	8	8	8	0	0		45	39	0	0	47	48	173	135	0	0
TRAV23/DV6	259	196	265	281	377	379	937	830	31	12		TRBV24-1	8	8	10	11	8	6	23	34	6	1		252	203	256	311	136	184	860	693	148	85
TRAV24	53	32	0	0	42	47	0	0	34	15		TRBV25-1	5	5	7	5	6	11	13	16	5	2		42	63	78	74	85	108	264	225	68	39
TRAV25	51	67	0	0	132	148	393	332	56	35		TRBV27	21	22	22	21	36	40	86	57	26	7		244	233	258	310	357	379	944	917	164	79
TRAV26-1	177	158	203	189	0	0	322	264	129	61		TRBV28	31	19	9	5	13	17	64	75	11	6		360	408	83	98	250	266	1395	1068	175	115
TRAV26-2	87	83	70	77	197	271	347	304	77	25		TRBV29-1	79	68	87	94	80	100	180	173	75	37		716	640	853	861	900	966	3173	2868	580	252
TRAV27	109	104	240	261	174	201	519	452	92	39		TRBV3-1	21	13	9	16	19	33	30	31	16	12		262	245	221	241	290	383	686	626	185	111
TRAV29/DV5	354	287	427	439	484	589	1228	1082	317	137		TRBV30	17	5	14	7	0	0	0	0	6	4		58	89	69	69	0	0	0	0	112	50
TRAV3	148	125	155	194	210	211	615	555	125	66		TRBV4-1	22	16	30	24	15	10	69	81	11	0		334	327	353	349	194	240	1303	1369	109	47
TRAV30	44	39	0	0	0	0	0	0	69	24		TRBV4-2	6	4	11	23	13	9	29	26	15	2		95	80	270	316	150	156	632	577	96	59
TRAV34	0	0	72	52	0	0	0	0	0	0		TRBV4-3	0	0	22	22	0	0	27	39	13	4		0	0	452	439	0	0	595	541	148	66
TRAV35	23	25	32	35	42	49	60	56	30	14		TRBV5-1	231	188	141	219	248	300	736	796	182	64		2636	2420	2364	2813	2573	3400	12602	12006	1528	759
TRAV36/DV7	50	41	80	64	73	66	172	171	49	14		TRBV5-4	2	1	3	7	2	3	8	11	0	1		37	43	61	80	40	63	191	179	34	11
TRAV38-1	112	113	61	48	209	252	409	404	103	52		TRBV5-5	12	9	9	16	12	17	40	26	6	7		129	103	171	170	174	175	687	574	85	41
TRAV38-2/DV8	263	236	317	306	579	565	1073	1001	234	104		TRBV5-6	10	6	12	14	12	18	41	44	15	4		125	125	223	208	153	219	575	577	95	62
TRAV39	0	0	0	0	40	52	0	0	0	0		TRBV6-1	15	11	11	7	27	40	50	45	15	2		166	146	160	190	286	289	547	552	93	45
TRAV4	194	145	244	232	119	154	530	421	0	0		TRBV6-2	9	9	40	30	12	20	47	64	19	19		116	122	591	568	134	199	1088	811	222	116
TRAV41	73	70	0	0	132	147	297	272	56	16		TRBV6-4	2	0	1	3	0	5	0	0	1	0		19	19	17	22	40	27	0	0	14	8
TRAV5	63	50	84	105	78	99	295	291	35	14		TRBV6-5	67	46	64	64	39	53	87	81	61	36		532	375	673	621	407	537	1213	1025	358	190
TRAV6	51	35	72	79	60	68	243	189	32	13		TRBV6-6	14	18	23	25	17	30	53	55	22	9		152	124	261	241	187	237	551	522	117	43
TRAV8-1	62	49	151	122	229	267	233	223	63	24		TRBV7-2	19	17	110	128	47	49	177	170	92	36		322	320	1859	1857	677	706	3700	3060	761	336
TRAV8-2	108	75	0	0	0	0	437	384	75	30		TRBV7-3	12	8	9	11	14	13	33	23	15	4		263	294	218	214	183	206	933	887	184	100
TRAV8-3	153	111	142	161	0	0	467	381	122	46		TRBV7-6	9	7	4	10	6	10	12	15	10	7		113	133	146	147	90	121	317	255	95	58
TRAV8-4	171	120	338	364	278	318	943	736	135	61		TRBV7-7	0	0	0	0	1	0	0	0	0	0		0	0	0	0	39	38	0	0	0	0
TRAV8-6	90	56	96	81	125	161	362	323	65	23		TRBV7-8	12	8	5	15	11	11	23	27	14	6		163	158	199	209	162	170	497	409	134	60
TRAV9-2	192	188	261	304	232	273	891	784	160	52		TRBV7-9	45	49	80	79	76	74	142	148	55	21		597	481	876	972	793	863	2140	1788	487	225
												TRBV9	18	10	11	15	14	15	19	29	24	5		219	238	198	178	230	240	549	476	192	90
	Isotype: TRAC J genes
	TW01A	TW01B	TW02A	TW02B	TW03A	TW03B	TW04A	TW04B	TW05A	TW05B			Isotype: TRBC1 D genes											Isotype: TRBC2 D genes
TRAJ10	117	81	127	136	157	162	563	478	98	42			TW01A	TW01B	TW02A	TW02B	TW03A	TW03B	TW04A	TW04B	TW05A	TW05B		TW01A	TW01B	TW02A	TW02B	TW03A	TW03B	TW04A	TW04B	TW05A	TW05B
TRAJ11	69	52	100	102	94	78	302	263	61	21		TRBD1	724	617	831	961	800	996	2164	2212	803	324		5644	5306	8558	8744	6514	7684	25976	23779	4346	2212
TRAJ12	67	72	87	93	97	110	309	247	37	16		TRBD2	276	227	294	338	258	383	726	784	286	110		5596	5032	7552	7680	5928	7436	24092	21347	4454	2113
TRAJ13	110	89	142	149	140	162	531	444	65	32
TRAJ14	0	1	0	0	0	0	0	0	0	0
TRAJ15	89	78	117	137	126	150	458	362	57	25			Isotype: TRBC1 J genes											Isotype: TRBC2 J genes
TRAJ16	43	44	75	66	78	92	224	192	47	16			TW01A	TW01B	TW02A	TW02B	TW03A	TW03B	TW04A	TW04B	TW05A	TW05B		TW01A	TW01B	TW02A	TW02B	TW03A	TW03B	TW04A	TW04B	TW05A	TW05B
TRAJ17	85	55	105	113	97	129	400	349	66	27		TRBJ1-1	321	288	406	442	364	476	997	1067	398	152		12	10	12	15	8	9	29	28	11	3
TRAJ18	47	44	70	67	81	79	234	190	45	17		TRBJ1-2	227	188	308	374	251	302	638	713	230	92		2	5	10	7	7	9	12	24	9	0
TRAJ19	0	0	0	0	1	0	0	1	0	0		TRBJ1-3	60	45	57	79	56	76	154	149	62	23		1	0	0	4	1	3	2	6	1	0
TRAJ20	104	102	154	160	173	187	513	421	76	28		TRBJ1-4	82	72	69	111	85	130	267	222	101	34		5	2	3	3	1	0	4	7	3	1
TRAJ21	60	62	91	86	95	88	284	240	40	24		TRBJ1-5	161	145	153	189	181	251	492	513	209	81		2	0	5	1	8	1	0	4	0	1
TRAJ22	122	100	189	159	175	184	510	484	83	31		TRBJ1-6	72	63	95	87	82	89	267	250	72	29		0	0	0	1	0	2	6	5	1	0
TRAJ23	143	100	152	141	119	186	511	422	91	39		TRBJ2-1	30	20	17	17	30	20	64	51	16	8		3231	3027	4195	4284	4269	4505	16492	14788	2462	1111
TRAJ24	49	40	66	78	96	99	315	228	60	25		TRBJ2-2	9	12	11	7	10	6	13	12	6	5		1130	1051	1399	1357	1262	1578	4516	4032	1046	477
TRAJ25	1	0	1	0	0	1	3	1	3	0		TRBJ2-2P	0	0	0	0	0	0	0	0	0	0		0	0	0	1	0	0	1	0	0	0
TRAJ26	98	66	147	101	118	145	281	239	49	12		TRBJ2-3	13	18	13	7	5	15	26	21	10	8		1765	1618	2877	2771	1775	2187	7162	6738	1354	843
TRAJ27	178	93	151	119	146	176	415	357	112	37		TRBJ2-4	2	1	2	1	3	7	3	0	1	0		273	229	372	396	291	373	1140	995	239	153
TRAJ28	86	91	124	126	125	138	318	253	59	30		TRBJ2-5	13	6	7	11	14	16	21	23	11	4		1663	1624	2628	2803	1751	2240	6759	6142	1294	577
TRAJ29	108	92	146	146	127	186	491	429	79	31		TRBJ2-6	1	2	4	1	2	4	3	2	3	0		311	300	433	415	308	473	1273	1244	292	125
TRAJ3	62	34	111	133	88	118	347	279	58	35		TRBJ2-7	40	17	17	16	22	38	41	55	17	15		3263	2822	4657	4934	3210	4192	14299	12525	2430	1204
TRAJ30	103	70	117	115	149	204	401	334	70	27
TRAJ31	136	95	166	134	164	173	456	432	72	29
TRAJ32	83	80	97	109	127	136	353	326	63	27
TRAJ33	91	61	96	93	135	171	360	306	68	37
TRAJ34	107	92	105	118	142	139	388	369	64	24
TRAJ35	53	50	89	54	66	64	217	162	27	7
TRAJ36	73	57	97	107	88	120	286	245	50	24
TRAJ37	163	144	198	232	188	240	648	576	142	56
TRAJ38	61	55	85	74	62	85	225	183	63	15
TRAJ39	173	110	184	204	183	201	546	421	139	49
TRAJ4	103	89	158	171	149	216	694	586	93	40
TRAJ40	172	142	153	178	192	243	587	481	94	39
TRAJ41	71	59	77	60	82	75	191	184	41	21
TRAJ42	192	149	188	183	195	233	577	547	134	37
TRAJ43	102	83	170	165	119	153	417	401	63	33
TRAJ44	136	129	153	139	194	212	447	414	115	50
TRAJ45	171	193	205	206	268	268	574	497	107	49
TRAJ46	5	8	6	4	8	12	15	16	4	1
TRAJ47	99	79	100	73	86	108	332	258	58	23
TRAJ48	183	142	147	148	169	201	415	416	102	41
TRAJ49	274	176	248	227	243	231	562	550	128	58
TRAJ5	82	59	134	136	101	148	433	409	95	28
TRAJ50	49	33	51	59	71	52	119	113	29	8
TRAJ51	0	1	0	0	2	0	0	2	0	0
TRAJ52	176	167	201	222	223	247	561	555	162	88
TRAJ53	162	149	198	173	188	223	450	481	115	57
TRAJ54	167	114	140	175	177	148	374	371	103	34
TRAJ55	0	0	0	0	0	0	0	1	0	0
TRAJ56	67	58	93	82	96	93	211	203	54	13
TRAJ57	169	133	132	149	152	179	361	369	90	43
TRAJ58	110	109	124	119	129	135	326	254	80	21
TRAJ59	0	0	0	0	0	0	1	0	0	0
TRAJ6	110	96	166	155	183	212	637	570	98	33
TRAJ60	1	0	0	0	1	0	3	1	0	0
TRAJ61	3	3	0	5	1	1	2	2	1	0
TRAJ7	29	23	53	54	47	55	171	140	29	7
TRAJ8	78	51	92	96	89	101	399	367	47	18
TRAJ9	102	90	154	138	119	151	567	507	72	27

## Sheet: T-cell_Naive_CD8
Complete V, D, and J gene segment counts for all donors, separated by cell type
Naïve CD8+ T cells
	Isotype: TRAC V genes												Isotype: TRBC1 V genes											Isotype: TRBC2 V genes
	TW01A	TW01B	TW02A	TW02B	TW03A	TW03B	TW04A	TW04B	TW05A	TW05B			TW01A	TW01B	TW02A	TW02B	TW03A	TW03B	TW04A	TW04B	TW05A	TW05B		TW01A	TW01B	TW02A	TW02B	TW03A	TW03B	TW04A	TW04B	TW05A	TW05B
TRAV1-1	28	47	72	44	48	28	43	41	43	17		TRBV10-1	0	0	0	0	1	0	1	0	0	0		0	0	0	0	21	6	16	25	0	0
TRAV1-2	84	56	181	86	112	89	76	98	52	28		TRBV10-2	0	0	0	0	0	0	0	0	0	0		11	27	0	0	28	15	0	0	0	0
TRAV10	32	23	141	101	63	38	29	43	29	15		TRBV10-3	1	2	5	4	2	1	2	9	6	5		67	76	237	90	106	105	43	195	54	40
TRAV12-1	0	0	370	183	140	98	87	85	70	24		TRBV11-1	0	0	0	0	0	0	0	0	0	0		0	0	0	0	32	27	0	0	0	0
TRAV12-2	0	0	0	0	0	0	0	0	71	34		TRBV11-2	2	1	8	7	5	5	1	2	8	1		71	102	272	131	153	95	84	108	96	68
TRAV12-3	238	168	304	169	257	173	118	139	56	27		TRBV12-3	1	4	32	15	15	17	3	17	14	4		136	156	464	263	281	185	132	205	150	75
TRAV13-1	216	125	511	307	336	268	200	187	0	0		TRBV12-4	21	6	53	18	23	13	6	16	14	9		461	74	751	325	538	303	233	320	143	86
TRAV13-2	125	85	265	155	201	126	77	70	238	109		TRBV12-5	0	0	3	1	0	0	0	0	0	0		0	0	45	21	0	0	0	0	0	0
TRAV14/DV4	104	75	311	124	98	73	55	72	69	35		TRBV13	0	0	2	1	2	1	0	0	1	1		0	0	120	41	63	12	0	0	21	11
TRAV16	27	16	63	22	0	0	14	30	16	11		TRBV14	4	1	1	3	5	3	1	3	3	4		60	33	65	32	79	45	34	39	39	21
TRAV17	88	64	191	108	198	156	78	87	81	57		TRBV15	2	9	9	5	12	10	5	10	6	5		84	80	208	119	188	96	88	153	87	37
TRAV19	61	44	101	58	113	70	25	25	50	26		TRBV18	3	3	4	4	4	0	1	0	2	1		32	32	109	62	47	18	27	28	30	24
TRAV2	28	16	66	41	32	18	23	37	31	13		TRBV19	2	5	9	2	5	1	0	3	2	1		21	45	80	30	62	37	30	43	20	16
TRAV20	236	73	278	200	168	132	111	116	97	46		TRBV2	4	3	7	2	10	2	0	4	0	0		73	70	172	59	208	71	75	94	0	0
TRAV21	146	101	456	267	392	242	183	182	163	82		TRBV20-1	15	18	73	15	41	18	12	26	35	12		271	386	1244	467	845	443	367	507	358	142
TRAV22	0	0	59	32	0	0	0	0	0	0		TRBV21-1	2	3	0	0	0	2	0	2	0	0		96	20	0	0	71	25	21	25	0	0
TRAV23/DV6	33	23	105	35	83	53	23	36	7	5		TRBV24-1	0	0	4	0	0	1	0	3	1	1		42	66	133	37	74	53	38	96	71	26
TRAV24	26	20	0	0	44	26	0	0	32	17		TRBV25-1	0	0	2	1	1	1	1	4	4	2		15	21	56	25	72	25	14	101	18	19
TRAV25	25	20	0	0	120	74	54	38	10	27		TRBV27	12	20	30	11	46	17	9	10	16	8		311	301	609	282	915	438	242	304	273	153
TRAV26-1	44	23	80	101	0	0	21	28	58	24		TRBV28	18	7	2	2	13	6	7	9	3	6		167	197	69	55	198	114	167	199	98	66
TRAV26-2	33	33	64	35	156	77	48	49	51	20		TRBV29-1	24	25	74	38	36	18	11	31	34	3		349	402	1303	522	786	409	347	700	328	151
TRAV27	72	49	266	237	153	93	84	81	49	25		TRBV3-1	2	3	4	3	5	1	2	1	5	4		64	72	129	62	146	82	53	83	60	40
TRAV29/DV5	108	75	550	247	261	161	96	105	133	76		TRBV30	5	1	3	2	0	0	0	0	4	1		25	21	76	26	0	0	0	0	33	14
TRAV3	46	39	211	91	132	85	51	67	61	31		TRBV4-1	4	5	24	8	16	7	6	16	9	1		162	267	481	183	260	127	160	362	128	72
TRAV30	22	20	0	0	0	0	0	0	34	17		TRBV4-2	5	1	16	4	5	2	1	5	4	2		26	46	265	92	93	55	47	111	53	34
TRAV34	0	0	65	25	0	0	0	0	0	0		TRBV4-3	0	0	43	11	0	0	1	15	4	3		0	0	878	278	0	0	88	148	84	37
TRAV35	13	10	29	24	29	32	7	2	13	5		TRBV5-1	31	16	44	88	142	28	22	64	32	49		626	615	1031	1963	2067	564	793	1154	306	646
TRAV36/DV7	19	9	60	23	38	31	11	24	22	13		TRBV5-4	0	0	2	0	3	2	0	3	0	0		11	8	41	32	38	15	25	27	19	4
TRAV38-1	47	59	88	40	218	156	82	79	52	21		TRBV5-5	2	3	7	7	9	10	2	9	3	2		59	50	116	86	127	104	78	98	38	25
TRAV38-2/DV8	100	79	261	134	392	219	166	157	168	69		TRBV5-6	0	1	18	3	12	5	1	3	0	1		36	44	382	164	244	94	72	109	52	30
TRAV39	0	0	0	0	16	20	0	0	0	0		TRBV6-1	4	8	4	1	9	4	0	4	2	1		48	174	109	30	112	77	29	56	34	17
TRAV4	100	74	284	150	190	120	62	64	0	0		TRBV6-2	2	2	24	10	4	2	5	8	11	9		42	33	477	173	67	42	75	120	107	70
TRAV41	31	10	0	0	68	43	29	26	40	11		TRBV6-4	0	0	0	0	0	3	0	0	0	2		6	13	13	9	16	5	0	0	6	0
TRAV5	39	64	106	56	86	76	57	62	49	22		TRBV6-5	13	11	33	10	19	18	5	4	26	9		136	200	520	213	282	288	85	157	171	86
TRAV6	21	11	74	40	24	22	25	20	8	7		TRBV6-6	8	5	8	7	8	10	4	12	5	2		133	63	112	75	100	106	43	68	30	23
TRAV8-1	12	18	98	29	118	87	23	15	20	11		TRBV7-2	7	5	27	11	7	7	5	11	10	3		69	109	592	230	188	106	138	217	196	72
TRAV8-2	23	25	0	0	0	0	28	36	27	13		TRBV7-3	0	1	3	3	6	2	2	5	2	1		82	73	131	73	92	42	59	113	38	20
TRAV8-3	41	29	83	37	0	0	18	38	40	25		TRBV7-6	0	3	5	1	5	4	3	4	5	1		45	40	187	70	134	54	39	46	74	30
TRAV8-4	55	17	193	81	136	79	34	42	30	7		TRBV7-7	0	0	0	0	2	0	0	0	0	0		0	0	0	0	11	2	0	0	0	0
TRAV8-6	19	17	51	24	78	43	10	26	30	8		TRBV7-8	4	4	12	4	5	1	3	6	2	3		63	67	215	86	148	68	57	86	69	47
TRAV9-2	48	33	115	74	67	59	41	58	26	7		TRBV7-9	13	22	55	34	57	31	14	27	25	11		313	371	1057	559	1068	480	341	511	249	160
												TRBV9	8	7	4	4	2	2	1	4	5	3		181	198	258	70	218	112	77	190	121	68
	Isotype: TRAC J genes
	TW01A	TW01B	TW02A	TW02B	TW03A	TW03B	TW04A	TW04B	TW05A	TW05B			Isotype: TRBC1 D genes											Isotype: TRBC2 D genes
TRAJ1	0	0	0	0	0	0	0	1	0	0			TW01A	TW01B	TW02A	TW02B	TW03A	TW03B	TW04A	TW04B	TW05A	TW05B		TW01A	TW01B	TW02A	TW02B	TW03A	TW03B	TW04A	TW04B	TW05A	TW05B
TRAJ10	25	26	122	62	92	62	42	29	46	14		TRBD1	157	155	467	242	359	181	101	260	207	116		2074	2345	6789	3881	5631	2531	2140	3473	1841	1383
TRAJ11	38	28	105	37	58	49	30	27	28	9		TRBD2	59	50	167	89	157	77	36	83	86	50		2184	2075	5819	2900	4235	2271	1973	3195	1715	996
TRAJ12	36	32	135	92	107	65	42	31	35	18
TRAJ13	39	24	109	56	88	62	60	52	33	8
TRAJ14	0	0	2	1	0	0	0	0	0	0			Isotype: TRBC1 J genes											Isotype: TRBC2 J genes
TRAJ15	50	32	146	84	104	81	59	53	32	24			TW01A	TW01B	TW02A	TW02B	TW03A	TW03B	TW04A	TW04B	TW05A	TW05B		TW01A	TW01B	TW02A	TW02B	TW03A	TW03B	TW04A	TW04B	TW05A	TW05B
TRAJ16	28	16	79	34	68	40	36	19	17	13		TRBJ1-1	67	68	246	135	212	85	62	130	119	68		2	2	5	2	2	3	2	3	0	2
TRAJ17	35	24	107	45	80	60	29	41	28	12		TRBJ1-2	48	55	176	90	109	62	24	71	66	33		1	4	5	4	3	0	0	1	0	0
TRAJ18	35	25	52	34	57	42	29	24	17	6		TRBJ1-3	15	15	26	23	15	9	7	13	11	6		0	0	1	0	0	1	0	0	0	0
TRAJ20	59	59	257	143	138	124	77	82	56	32		TRBJ1-4	17	7	50	22	36	11	7	25	26	9		1	1	1	1	0	0	0	0	0	0
TRAJ21	31	21	68	46	59	35	26	44	22	11		TRBJ1-5	37	30	82	42	73	54	23	55	50	29		2	0	2	0	0	0	0	2	0	0
TRAJ22	37	25	114	68	99	55	49	60	29	19		TRBJ1-6	15	9	46	15	29	13	9	40	9	6		0	0	0	1	0	0	0	1	0	0
TRAJ23	44	31	156	74	104	58	40	55	48	32		TRBJ2-1	3	8	6	3	21	9	6	5	4	5		1302	1401	3658	1757	3799	1569	1316	2298	1028	550
TRAJ24	33	24	98	47	84	49	48	47	44	23		TRBJ2-2	3	3	0	3	3	1	1	0	4	1		277	311	1080	445	826	472	335	596	397	234
TRAJ25	0	0	0	1	1	1	0	0	2	0		TRBJ2-3	4	3	3	4	12	2	1	4	5	7		810	622	1922	871	1218	538	502	952	497	581
TRAJ26	71	45	166	107	107	70	47	66	49	24		TRBJ2-4	0	1	0	0	2	0	0	0	1	0		89	93	218	117	166	70	92	112	78	54
TRAJ27	73	46	116	63	103	94	41	42	67	20		TRBJ2-5	3	3	2	1	7	4	1	2	5	3		417	566	1593	878	1084	650	528	761	395	237
TRAJ28	43	72	166	79	88	60	29	39	41	21		TRBJ2-6	1	1	1	0	0	2	0	0	0	1		83	120	255	114	185	102	83	144	79	53
TRAJ29	45	31	120	106	111	76	47	60	42	20		TRBJ2-7	10	7	16	5	21	10	0	7	3	8		1457	1473	4279	2872	2942	1570	1385	2007	1209	746
TRAJ3	25	15	92	53	77	43	30	39	23	14
TRAJ30	47	41	140	79	118	92	62	64	39	26
TRAJ31	60	46	133	84	120	81	60	65	38	18
TRAJ32	47	34	86	50	78	33	37	34	36	13
TRAJ33	52	40	159	75	135	103	54	54	52	25
TRAJ34	66	44	141	85	112	84	47	55	62	20
TRAJ35	25	21	66	52	54	30	32	19	23	10
TRAJ36	33	16	103	42	48	53	31	30	21	18
TRAJ37	55	55	120	102	109	76	41	50	56	19
TRAJ38	22	29	59	35	31	20	22	14	29	9
TRAJ39	85	55	211	122	146	95	69	66	91	42
TRAJ4	53	32	155	87	121	104	68	90	52	28
TRAJ40	57	52	180	96	144	79	55	58	67	14
TRAJ41	29	21	106	53	73	34	33	29	33	22
TRAJ42	89	53	201	105	152	81	66	71	54	28
TRAJ43	53	42	218	113	112	74	54	56	54	29
TRAJ44	57	49	114	68	95	71	35	37	41	24
TRAJ45	97	70	225	135	215	92	78	99	95	49
TRAJ46	1	4	8	5	3	6	3	2	2	2
TRAJ47	51	34	101	53	80	51	37	48	52	29
TRAJ48	86	33	114	74	132	67	43	43	71	22
TRAJ49	165	56	255	124	182	108	63	87	83	41
TRAJ5	22	19	92	41	57	43	37	34	35	10
TRAJ50	19	18	72	25	32	16	17	12	13	13
TRAJ51	0	0	0	0	0	0	1	1	0	0
TRAJ52	99	70	196	109	131	89	57	73	79	32
TRAJ53	48	28	114	52	78	55	35	41	36	25
TRAJ54	47	36	87	49	91	47	26	27	32	17
TRAJ56	30	15	54	31	61	41	19	18	24	16
TRAJ57	54	33	89	55	70	56	42	63	44	13
TRAJ58	50	28	90	59	63	58	36	32	24	25
TRAJ59	0	0	2	0	0	0	0	0	0	0
TRAJ6	57	26	163	69	110	70	64	82	38	23
TRAJ60	2	1	2	0	0	1	0	0	0	0
TRAJ61	0	0	0	0	1	0	0	0	1	0
TRAJ7	16	7	43	28	24	22	18	18	9	5
TRAJ8	20	27	61	51	68	44	33	38	20	12
TRAJ9	45	26	126	73	76	79	40	46	34	15

## Sheet: T-cell_Memory_CD4
Complete V, D, and J gene segment counts for all donors, separated by cell type
Memory CD4+ T cells
	Isotype: TRAC V genes												Isotype: TRBC1 V genes											Isotype: TRBC2 V genes
	TW01A	TW01B	TW02A	TW02B	TW03A	TW03B	TW04A	TW04B	TW05A	TW05B			TW01A	TW01B	TW02A	TW02B	TW03A	TW03B	TW04A	TW04B	TW05A	TW05B		TW01A	TW01B	TW02A	TW02B	TW03A	TW03B	TW04A	TW04B	TW05A	TW05B
TRAV1-1	32	31	16	106	20	40	8	41	11	20		TRBV10-1	0	0	0	0	3	4	2	8	0	0		0	0	0	0	10	19	12	35	0	0
TRAV1-2	73	74	45	151	78	51	13	61	13	18		TRBV10-2	5	7	0	0	4	2	0	0	0	0		26	34	0	0	10	14	0	0	0	0
TRAV10	39	37	46	207	37	45	30	107	10	13		TRBV10-3	25	28	9	101	39	45	2	26	7	17		138	196	122	492	115	235	31	142	38	79
TRAV12-1	0	0	57	324	94	124	33	162	28	43		TRBV11-1	0	0	0	0	3	7	0	0	0	0		0	0	0	0	22	30	0	0	0	0
TRAV12-2	0	0	0	0	0	0	0	0	26	21		TRBV11-2	23	15	7	49	27	32	4	35	9	18		114	175	90	434	136	141	57	241	41	83
TRAV12-3	339	363	134	685	161	203	62	298	32	50		TRBV12-3	70	65	31	230	117	133	25	87	19	49		177	209	172	750	309	460	117	338	80	147
TRAV13-1	227	268	167	839	189	376	94	372	0	0		TRBV12-4	21	22	24	133	52	172	22	84	10	23		82	62	92	492	166	641	79	289	19	64
TRAV13-2	118	137	87	411	92	137	34	163	68	119		TRBV12-5	0	0	1	11	0	0	0	0	0	0		0	0	9	65	0	0	0	0	0	0
TRAV14/DV4	47	66	47	206	25	44	22	91	11	25		TRBV13	0	0	0	7	3	1	0	0	1	1		0	0	11	46	13	1	0	0	2	10
TRAV16	35	38	26	138	0	0	16	72	13	10		TRBV14	7	4	7	23	6	11	6	12	4	7		39	33	15	96	22	44	16	57	17	20
TRAV17	117	122	65	302	110	150	55	202	35	47		TRBV15	7	17	7	54	9	20	9	27	5	13		75	119	37	207	48	76	27	165	16	25
TRAV19	39	31	10	105	32	47	6	18	7	10		TRBV18	26	28	22	101	20	39	11	45	11	21		121	176	67	394	71	125	35	195	33	55
TRAV2	48	44	41	174	32	47	18	108	18	28		TRBV19	10	10	8	41	17	11	2	17	3	6		48	50	27	162	51	55	15	83	6	23
TRAV20	102	148	64	366	140	193	45	200	28	38		TRBV2	20	21	11	54	20	32	7	63	0	0		116	134	92	347	67	117	45	224	0	0
TRAV21	137	145	80	424	121	205	73	319	49	75		TRBV20-1	276	347	144	669	399	814	80	409	66	191		1537	1874	1130	4140	1694	2899	386	2333	210	611
TRAV22	0	0	22	123	0	0	0	0	0	0		TRBV21-1	3	3	0	0	8	2	3	9	0	0		19	12	0	0	14	16	1	25	0	0
TRAV23/DV6	110	110	45	317	95	132	35	148	4	2		TRBV24-1	13	16	6	32	15	14	6	19	4	8		126	172	46	349	68	82	33	135	20	47
TRAV24	32	47	0	0	14	34	0	0	12	14		TRBV25-1	11	7	1	24	10	9	5	19	4	5		25	37	20	116	76	35	6	64	14	13
TRAV25	33	44	0	0	51	50	23	112	8	10		TRBV27	42	48	18	121	62	78	17	59	1	16		176	186	67	354	208	306	52	242	30	58
TRAV26-1	72	95	47	254	0	0	18	66	35	40		TRBV28	42	59	11	36	35	39	22	71	5	21		160	247	29	152	75	134	66	244	32	81
TRAV26-2	40	36	6	57	80	112	15	113	12	20		TRBV29-1	112	91	49	273	139	178	20	154	15	57		380	458	258	1082	544	744	124	564	70	198
TRAV27	60	66	57	268	63	84	30	126	16	61		TRBV3-1	25	30	11	78	25	35	9	42	14	20		143	163	75	334	105	139	31	192	42	43
TRAV29/DV5	136	160	96	505	130	216	59	244	51	79		TRBV30	21	14	4	45	0	0	0	0	4	8		63	74	25	165	0	0	0	0	14	31
TRAV3	85	98	54	250	80	118	40	165	24	44		TRBV4-1	34	32	14	82	23	20	10	44	4	6		161	205	61	360	77	113	56	191	21	26
TRAV30	28	36	0	0	0	0	0	0	14	12		TRBV4-2	10	6	15	93	22	21	8	37	5	12		52	92	119	478	69	133	42	139	20	34
TRAV34	0	0	10	75	0	0	0	0	0	0		TRBV4-3	0	0	14	110	0	0	7	21	5	10		0	0	131	612	0	0	27	111	20	37
TRAV35	24	40	12	89	36	45	6	32	11	14		TRBV5-1	216	228	75	570	368	334	90	283	31	78		1360	1427	613	4484	1806	2385	488	2024	142	514
TRAV36/DV7	18	27	22	144	24	42	8	58	10	16		TRBV5-4	11	6	6	19	5	12	1	7	2	3		36	54	35	181	37	59	14	60	8	11
TRAV38-1	50	75	18	81	87	100	23	117	25	28		TRBV5-5	16	11	9	67	21	36	7	44	2	8		68	63	47	227	78	271	30	156	13	18
TRAV38-2/DV8	149	164	81	368	217	283	63	303	31	66		TRBV5-6	20	20	12	61	14	30	4	38	5	8		73	106	187	344	91	130	26	150	19	29
TRAV39	0	0	0	0	16	31	0	0	0	0		TRBV6-1	31	27	10	60	45	53	13	55	3	15		136	206	65	316	169	298	35	178	18	54
TRAV4	101	126	65	319	47	68	36	128	0	0		TRBV6-2	16	9	20	108	8	20	8	39	7	16		40	76	174	614	56	93	44	185	35	89
TRAV41	33	34	0	0	50	68	16	74	9	12		TRBV6-4	1	0	1	4	5	3	0	0	0	0		28	33	13	27	44	17	0	0	1	4
TRAV5	36	59	41	188	42	76	17	123	6	18		TRBV6-5	65	49	27	184	57	47	12	163	15	29		261	220	130	716	206	255	50	278	26	123
TRAV6	38	51	35	149	22	34	22	68	11	8		TRBV6-6	22	20	13	56	20	25	11	42	3	17		60	64	35	209	84	96	8	111	13	103
TRAV8-1	27	41	43	200	78	109	10	58	18	14		TRBV7-2	41	33	75	509	113	124	30	145	24	67		227	274	747	4922	544	671	213	1456	128	379
TRAV8-2	98	81	0	0	0	0	30	120	11	28		TRBV7-3	16	16	5	37	23	26	5	35	6	11		153	165	53	343	131	149	53	312	24	44
TRAV8-3	51	62	31	217	0	0	25	105	18	30		TRBV7-6	7	14	4	25	9	22	3	7	1	9		58	132	62	240	68	77	12	93	13	50
TRAV8-4	107	100	108	713	162	230	60	344	38	62		TRBV7-7	0	0	0	0	1	5	0	0	0	0		0	0	0	0	25	41	0	0	0	0
TRAV8-6	53	60	28	138	76	111	24	97	19	22		TRBV7-8	23	25	9	52	37	33	8	26	5	17		129	131	64	420	140	147	26	156	32	80
TRAV9-2	103	95	60	387	69	129	50	185	35	49		TRBV7-9	81	54	32	296	82	104	27	77	16	47		293	366	243	2508	375	455	133	373	65	163
												TRBV9	30	18	3	52	30	27	5	28	5	12		264	159	62	268	66	93	19	147	17	61
	Isotype: TRAC J genes
	TW01A	TW01B	TW02A	TW02B	TW03A	TW03B	TW04A	TW04B	TW05A	TW05B			Isotype: TRBC1 D genes											Isotype: TRBC2 D genes
TRAJ10	61	66	54	261	53	112	41	146	27	26			TW01A	TW01B	TW02A	TW02B	TW03A	TW03B	TW04A	TW04B	TW05A	TW05B		TW01A	TW01B	TW02A	TW02B	TW03A	TW03B	TW04A	TW04B	TW05A	TW05B
TRAJ11	37	35	35	169	37	74	24	87	8	17		TRBD1	999	1037	510	3269	1351	1811	381	1677	231	564		3375	4141	2705	15489	4016	6221	1392	6367	620	1831
TRAJ12	55	50	26	169	57	69	17	65	9	23		TRBD2	372	333	194	1106	549	731	119	560	86	268		3751	4154	2630	13048	4203	5785	1256	5983	685	1638
TRAJ13	70	75	46	277	60	74	31	149	16	22
TRAJ14	0	0	0	0	1	1	0	0	0	0
TRAJ15	55	81	28	203	62	64	24	119	17	21			Isotype: TRBC1 J genes											Isotype: TRBC2 J genes
TRAJ16	34	40	31	107	43	50	16	73	15	5			TW01A	TW01B	TW02A	TW02B	TW03A	TW03B	TW04A	TW04B	TW05A	TW05B		TW01A	TW01B	TW02A	TW02B	TW03A	TW03B	TW04A	TW04B	TW05A	TW05B
TRAJ17	69	48	26	207	54	68	23	123	23	21		TRBJ1-1	402	387	197	1268	600	663	153	885	100	273		11	12	3	17	6	2	2	24	1	1
TRAJ18	42	40	26	97	47	39	19	63	8	14		TRBJ1-2	289	286	172	1100	389	1034	104	423	67	175		5	4	3	32	7	22	5	7	1	2
TRAJ2	0	0	0	0	0	1	0	0	0	0		TRBJ1-3	87	71	38	282	80	118	25	101	16	42		1	2	1	4	1	2	1	4	0	0
TRAJ20	85	101	41	226	79	86	31	152	11	31		TRBJ1-4	111	114	53	410	149	172	43	156	33	68		0	4	1	9	2	1	0	5	0	0
TRAJ21	46	32	29	145	39	47	19	107	13	19		TRBJ1-5	240	302	128	717	321	331	95	381	61	165		1	1	0	10	3	2	1	3	0	1
TRAJ22	51	73	39	250	56	91	38	115	16	17		TRBJ1-6	130	106	73	403	126	130	52	204	20	59		2	0	2	7	4	2	1	1	0	3
TRAJ23	72	78	50	294	67	69	27	126	13	48		TRBJ2-1	36	49	13	78	65	55	14	45	4	15		1884	2478	1272	7178	2238	3564	798	3913	358	894
TRAJ24	27	31	22	93	62	52	16	74	13	25		TRBJ2-2	13	9	7	26	25	22	3	20	5	3		750	837	729	2248	959	1494	227	1041	165	360
TRAJ25	0	0	1	2	0	0	0	0	0	0		TRBJ2-2P	0	0	0	0	0	0	0	0	0	0		1	0	0	0	0	0	0	1	0	0
TRAJ26	53	69	29	154	33	66	22	69	8	18		TRBJ2-3	26	28	6	64	92	38	4	36	6	19		1057	1233	863	5065	1364	1656	397	2111	240	615
TRAJ27	70	95	34	222	52	77	21	110	16	28		TRBJ2-4	4	4	2	5	8	3	0	1	0	3		164	201	108	650	201	325	74	252	36	107
TRAJ28	46	56	39	194	60	68	18	83	12	25		TRBJ2-5	20	19	7	67	41	26	9	28	3	11		908	1072	1000	5725	1179	1787	412	1730	199	442
TRAJ29	52	62	52	245	72	56	31	136	20	28		TRBJ2-6	5	9	2	10	4	6	0	3	0	1		211	271	168	832	296	393	93	488	38	102
TRAJ3	39	48	40	209	58	63	20	84	13	26		TRBJ2-7	54	38	22	97	63	72	7	29	9	28		2399	2506	1342	7682	2232	3154	734	3183	327	1096
TRAJ30	62	62	29	143	62	75	18	102	20	18
TRAJ31	70	84	38	221	67	103	27	143	14	36
TRAJ32	46	73	27	143	46	63	14	104	9	21
TRAJ33	104	98	56	188	83	99	28	96	24	26
TRAJ34	59	73	36	210	58	95	19	122	17	19
TRAJ35	31	35	21	86	28	42	10	51	9	8
TRAJ36	44	60	35	177	50	50	21	93	11	8
TRAJ37	98	125	55	309	93	147	37	222	40	51
TRAJ38	45	37	28	148	37	42	14	46	4	15
TRAJ39	74	97	44	263	71	108	26	130	20	45
TRAJ4	84	74	62	277	71	283	32	171	33	37
TRAJ40	109	107	64	315	84	114	36	152	26	29
TRAJ41	35	28	17	111	26	31	8	59	9	17
TRAJ42	86	103	50	229	97	110	41	168	14	34
TRAJ43	71	67	43	267	58	90	34	137	20	29
TRAJ44	69	96	37	201	82	107	35	108	25	29
TRAJ45	101	109	55	231	67	99	23	142	32	41
TRAJ46	6	2	0	10	0	3	3	2	0	2
TRAJ47	41	44	20	127	31	49	19	117	24	20
TRAJ48	90	109	32	211	82	101	35	139	24	31
TRAJ49	148	142	72	326	120	161	42	186	18	51
TRAJ5	44	50	40	220	47	67	19	119	18	35
TRAJ50	18	17	8	92	29	29	8	32	7	16
TRAJ51	0	0	0	0	1	0	0	0	0	0
TRAJ52	88	95	42	261	77	91	27	136	22	55
TRAJ53	87	107	50	245	75	110	36	126	30	29
TRAJ54	93	107	38	205	55	99	27	139	27	34
TRAJ56	37	46	18	104	27	28	10	50	5	12
TRAJ57	70	94	41	184	86	84	28	121	8	23
TRAJ58	58	54	32	151	38	45	15	71	5	13
TRAJ59	0	1	0	0	0	0	0	0	0	0
TRAJ6	67	60	52	277	85	97	30	146	28	23
TRAJ61	0	0	0	2	0	0	0	1	0	0
TRAJ7	24	33	22	67	27	22	11	37	4	4
TRAJ8	49	53	30	177	53	57	26	111	13	22
TRAJ9	62	69	48	250	64	65	36	154	18	29

## Sheet: T-cell_Memory_CD8
Complete V, D, and J gene segment counts for all donors, separated by cell type
Memory CD8+ T cells
	Isotype: TRAC V genes												Isotype: TRBC1 V genes											Isotype: TRBC2 V genes
	TW01A	TW01B	TW02A	TW02B	TW03A	TW03B	TW04A	TW04B	TW05A	TW05B			TW01A	TW01B	TW02A	TW02B	TW03A	TW03B	TW04A	TW04B	TW05A	TW05B		TW01A	TW01B	TW02A	TW02B	TW03A	TW03B	TW04A	TW04B	TW05A	TW05B
TRAV1-1	42	46	22	25	24	19	6	13	11	28		TRBV10-1	0	0	0	0	1	1	0	0	0	0		0	0	0	0	4	5	1	3	0	0
TRAV1-2	365	291	131	86	163	37	17	31	34	40		TRBV10-2	2	5	0	0	1	1	0	0	0	0		31	33	0	0	8	8	0	0	0	0
TRAV10	26	28	23	15	16	11	4	5	9	8		TRBV10-3	23	5	6	10	5	4	2	0	6	6		158	42	54	62	29	23	9	28	22	45
TRAV12-1	0	0	53	65	28	33	7	11	19	24		TRBV11-1	0	0	0	0	3	1	0	0	0	0		0	0	0	0	6	27	0	0	0	0
TRAV12-2	0	0	0	0	0	0	0	0	11	17		TRBV11-2	9	10	4	4	14	3	1	0	1	7		62	74	62	71	76	28	10	14	23	27
TRAV12-3	180	148	52	63	52	39	11	24	14	19		TRBV12-3	13	15	8	6	24	7	1	3	11	100		70	57	50	48	108	64	29	15	63	147
TRAV13-1	118	109	103	87	55	134	15	29	0	0		TRBV12-4	8	5	21	9	22	26	2	1	9	21		29	47	82	51	94	90	35	22	48	82
TRAV13-2	57	86	44	34	27	19	2	20	60	86		TRBV12-5	0	0	1	2	0	0	0	0	0	0		0	0	6	4	0	0	0	0	0	0
TRAV14/DV4	43	61	37	20	16	11	7	5	13	20		TRBV13	0	0	1	0	10	0	0	0	2	2		0	0	25	13	38	1	0	0	9	6
TRAV16	17	17	8	15	0	0	1	6	1	10		TRBV14	2	1	2	0	1	3	0	0	3	2		13	8	19	4	10	10	5	2	9	15
TRAV17	52	61	37	29	36	28	3	12	15	38		TRBV15	12	16	9	5	3	5	1	2	4	2		88	101	55	28	21	27	10	21	36	26
TRAV19	40	38	17	10	21	16	2	3	14	22		TRBV18	8	5	5	6	5	2	2	1	2	6		68	30	17	30	15	13	9	6	20	34
TRAV2	30	24	28	13	21	2	12	8	8	12		TRBV19	4	6	5	7	3	4	1	0	2	5		39	36	32	24	13	14	3	5	18	36
TRAV20	30	47	39	37	39	21	4	14	6	21		TRBV2	17	13	12	3	6	7	0	0	0	0		75	55	105	35	27	34	9	8	0	0
TRAV21	74	77	60	42	53	27	7	26	29	85		TRBV20-1	246	291	120	51	123	74	15	21	53	67		1429	1638	809	442	592	363	136	201	385	351
TRAV22	0	0	4	6	0	0	0	0	0	0		TRBV21-1	8	12	0	0	4	1	0	1	0	0		97	21	0	0	5	6	3	3	0	0
TRAV23/DV6	18	7	7	7	10	9	1	4	2	2		TRBV24-1	20	5	4	2	5	4	0	0	1	7		112	89	45	31	39	25	14	8	33	24
TRAV24	29	22	0	0	5	10	0	0	13	18		TRBV25-1	2	6	5	3	10	3	1	0	4	1		21	30	10	14	102	14	14	22	9	15
TRAV25	16	13	0	0	16	15	2	5	3	4		TRBV27	58	56	25	16	61	65	7	2	11	20		211	178	105	53	190	257	31	22	71	150
TRAV26-1	12	25	12	21	0	0	1	4	25	31		TRBV28	29	33	8	5	9	7	1	7	9	17		118	159	30	20	33	34	26	22	40	97
TRAV26-2	23	25	10	8	48	14	3	7	7	13		TRBV29-1	53	42	87	53	44	26	1	1	16	32		241	245	429	239	195	133	50	56	94	150
TRAV27	39	21	39	30	31	20	5	9	10	65		TRBV3-1	11	14	2	3	5	2	0	0	2	1		114	81	47	26	28	23	16	7	22	25
TRAV29/DV5	54	44	101	45	36	25	11	14	16	35		TRBV30	5	11	7	2	0	0	0	0	3	6		41	45	15	12	0	0	0	0	19	33
TRAV3	51	53	39	57	32	33	10	13	20	36		TRBV4-1	31	32	12	5	10	5	3	5	7	5		148	146	53	45	33	24	24	18	23	43
TRAV30	11	9	0	0	0	0	0	0	13	12		TRBV4-2	10	12	11	25	15	3	0	4	9	1		83	85	108	77	42	40	16	22	40	19
TRAV34	0	0	11	5	0	0	0	0	0	0		TRBV4-3	0	0	31	10	0	0	4	1	10	11		0	0	221	98	0	0	8	14	35	47
TRAV35	9	15	12	10	6	9	0	2	2	8		TRBV5-1	103	78	25	82	84	34	7	6	13	53		588	520	201	690	579	342	89	100	163	505
TRAV36/DV7	17	8	16	7	3	6	1	2	2	8		TRBV5-4	5	2	16	1	3	7	0	0	2	0		20	16	89	11	21	41	4	3	7	16
TRAV38-1	15	78	13	8	44	19	11	9	7	12		TRBV5-5	5	4	10	3	8	78	1	5	2	3		34	24	21	20	42	362	9	14	8	12
TRAV38-2/DV8	39	77	36	34	79	43	13	25	22	32		TRBV5-6	6	5	45	3	10	13	2	1	2	7		45	34	655	34	51	57	8	10	23	20
TRAV39	0	0	0	0	5	6	0	0	0	0		TRBV6-1	63	55	11	10	11	11	2	4	7	10		235	406	107	32	78	70	18	32	43	53
TRAV4	91	83	49	34	55	70	6	16	0	0		TRBV6-2	18	16	21	15	8	6	0	5	14	7		85	105	349	154	29	21	16	38	82	56
TRAV41	11	11	0	0	15	9	3	5	9	11		TRBV6-4	21	18	7	0	18	4	0	0	2	0		184	241	99	22	93	30	0	0	40	27
TRAV5	28	40	27	12	22	28	2	11	4	17		TRBV6-5	37	33	24	14	32	31	0	6	16	48		144	159	103	68	97	156	32	34	36	118
TRAV6	35	23	17	7	4	5	6	5	7	8		TRBV6-6	21	5	6	4	7	4	1	3	2	84		52	49	20	16	31	24	9	10	16	347
TRAV8-1	16	17	14	15	30	26	2	5	6	7		TRBV7-2	21	4	24	37	22	9	4	2	9	53		70	80	206	305	119	58	29	60	61	391
TRAV8-2	53	40	0	0	0	0	1	5	14	20		TRBV7-3	12	10	1	3	9	3	1	1	4	1		88	69	28	31	52	19	12	32	19	36
TRAV8-3	24	32	19	22	0	0	2	10	13	17		TRBV7-6	14	9	4	4	9	6	1	1	1	11		79	74	33	22	35	22	11	6	20	55
TRAV8-4	99	36	53	42	48	38	7	23	10	18		TRBV7-7	0	0	0	0	0	0	0	0	0	0		0	0	0	0	3	3	0	0	0	0
TRAV8-6	41	28	9	12	20	24	3	3	3	10		TRBV7-8	30	15	8	15	15	10	1	1	5	8		227	97	38	99	56	46	7	6	56	41
TRAV9-2	25	23	17	20	31	12	2	17	6	22		TRBV7-9	71	58	21	18	31	27	4	6	13	22		310	311	134	165	192	118	48	51	97	122
												TRBV9	71	25	5	4	16	7	0	1	9	11		526	189	36	31	32	50	15	17	46	92
	Isotype: TRAC J genes
	TW01A	TW01B	TW02A	TW02B	TW03A	TW03B	TW04A	TW04B	TW05A	TW05B			Isotype: TRBC1 D genes											Isotype: TRBC2 D genes
TRAJ10	41	33	42	41	45	54	6	14	22	21			TW01A	TW01B	TW02A	TW02B	TW03A	TW03B	TW04A	TW04B	TW05A	TW05B		TW01A	TW01B	TW02A	TW02B	TW03A	TW03B	TW04A	TW04B	TW05A	TW05B
TRAJ11	30	26	28	20	28	23	4	6	7	10		TRBD1	690	668	440	326	482	331	48	72	180	424		2831	2832	2376	1725	1631	1534	434	478	947	1773
TRAJ12	40	42	27	32	34	16	2	8	9	15		TRBD2	392	254	174	106	210	174	21	18	90	222		3392	3084	2298	1618	1778	1274	414	500	918	1596
TRAJ13	31	36	21	31	21	16	9	10	14	24
TRAJ14	0	0	0	0	0	1	0	0	0	0
TRAJ15	48	56	28	34	21	16	3	12	9	29			Isotype: TRBC1 J genes											Isotype: TRBC2 J genes
TRAJ16	22	21	21	14	26	11	4	6	12	6			TW01A	TW01B	TW02A	TW02B	TW03A	TW03B	TW04A	TW04B	TW05A	TW05B		TW01A	TW01B	TW02A	TW02B	TW03A	TW03B	TW04A	TW04B	TW05A	TW05B
TRAJ17	29	26	17	22	17	14	3	10	8	17		TRBJ1-1	307	284	197	139	205	123	20	41	73	208		7	5	3	3	10	1	0	1	6	3
TRAJ18	30	22	13	9	26	9	2	4	3	10		TRBJ1-2	166	164	162	113	125	144	8	15	74	124		3	0	3	2	3	3	1	0	0	0
TRAJ20	89	67	58	38	49	16	5	21	18	45		TRBJ1-3	53	46	22	46	19	21	0	3	4	22		1	0	1	1	0	0	0	0	1	0
TRAJ21	31	22	24	19	20	11	2	6	8	9		TRBJ1-4	59	45	34	27	44	26	12	10	16	33		1	0	0	0	0	0	0	1	0	0
TRAJ22	19	32	21	38	22	15	4	12	8	23		TRBJ1-5	196	181	93	58	128	100	16	16	45	89		4	0	0	0	3	1	0	0	0	1
TRAJ23	37	46	29	27	29	21	10	13	12	31		TRBJ1-6	94	69	53	31	32	31	7	7	15	93		0	0	0	1	1	0	0	0	0	1
TRAJ24	35	15	25	16	69	12	1	1	8	11		TRBJ2-1	71	56	16	11	32	15	7	0	12	23		1886	1755	1259	909	999	831	237	345	519	887
TRAJ25	1	1	0	1	0	0	0	0	0	0		TRBJ2-2	18	14	13	5	30	18	0	0	10	9		632	648	770	311	446	392	75	78	245	378
TRAJ26	45	52	30	22	25	27	6	7	8	11		TRBJ2-3	30	19	5	3	43	5	0	0	9	27		808	774	773	550	571	337	139	166	303	614
TRAJ27	68	68	43	23	31	20	4	6	11	32		TRBJ2-4	2	2	1	1	0	2	0	0	0	3		99	115	51	60	85	60	22	16	31	80
TRAJ28	46	48	37	30	29	19	3	11	10	24		TRBJ2-5	20	19	12	5	15	13	0	0	7	3		608	732	716	496	414	444	98	115	196	341
TRAJ29	31	43	45	20	28	12	9	11	6	19		TRBJ2-6	3	9	2	0	3	4	0	0	3	0		210	264	162	112	99	88	36	34	70	100
TRAJ3	24	24	23	22	25	18	5	10	12	15		TRBJ2-7	99	49	21	12	45	20	0	1	15	32		2184	1800	1070	1002	882	727	262	254	542	1088
TRAJ30	51	52	29	21	30	33	6	10	18	35
TRAJ31	44	45	35	22	43	23	6	9	12	19
TRAJ32	29	29	22	15	22	13	3	7	8	11
TRAJ33	261	260	101	56	91	39	18	36	36	66
TRAJ34	53	32	36	25	26	22	4	14	13	25
TRAJ35	34	34	10	15	13	8	2	8	8	10
TRAJ36	27	24	23	14	24	17	3	3	5	10
TRAJ37	45	61	34	20	38	46	6	10	17	24
TRAJ38	22	27	4	16	10	6	4	2	4	13
TRAJ39	81	50	33	29	32	29	5	14	16	41
TRAJ4	97	49	31	28	25	92	14	22	15	17
TRAJ40	50	41	47	20	25	37	4	9	11	16
TRAJ41	37	16	15	12	15	7	3	5	4	18
TRAJ42	55	54	28	26	43	19	9	15	16	45
TRAJ43	45	43	30	47	33	25	5	10	16	50
TRAJ44	31	49	19	14	24	21	3	8	10	15
TRAJ45	79	55	33	26	35	24	8	16	17	43
TRAJ46	1	5	1	0	0	0	1	0	0	2
TRAJ47	23	31	13	17	12	10	0	10	15	33
TRAJ48	44	53	23	19	31	18	1	12	11	13
TRAJ49	105	72	56	31	36	29	8	19	9	34
TRAJ5	25	43	26	23	22	21	3	12	13	22
TRAJ50	8	12	5	6	9	8	1	2	8	10
TRAJ51	0	0	0	0	1	0	0	0	0	0
TRAJ52	44	57	43	17	41	18	5	9	8	36
TRAJ53	29	29	22	20	19	12	2	10	8	19
TRAJ54	16	24	14	11	18	9	5	4	7	16
TRAJ56	15	19	14	8	15	0	2	5	2	8
TRAJ57	25	32	21	7	17	14	1	11	3	13
TRAJ58	21	32	11	15	10	10	2	4	5	10
TRAJ6	47	33	28	27	44	19	8	19	20	25
TRAJ60	1	0	0	0	0	0	0	0	0	0
TRAJ61	0	1	0	0	0	0	0	0	0	0
TRAJ7	15	12	9	14	8	3	4	3	3	7
TRAJ8	25	39	24	16	20	17	1	3	11	12
TRAJ9	48	33	28	25	37	18	3	12	18	23
